# Supplementary material for: Nutritional Influences on Locomotive Syndrome
Source: J Clin Med. 2022 Jan 26;11(3):610. doi: 10.3390/jcm11030610 (PMC8836534; doi:10.3390/jcm11030610)
Supplement: Supplementary file 1 [file jcm-11-00610-s001.zip]

Archive with 1 entries (1 files):
- jcm-1528121-supplementary.pdf
